# Supplementary material for: Structural basis of transcription regulation by CNC family transcription factor, Nrf2
Source: Nucleic Acids Res. 2022 Dec 1;50(21):12543–57. doi: 10.1093/nar/gkac1102 (PMC9756947; doi:10.1093/nar/gkac1102)
Supplement: gkac1102_Supplemental_Files [file gkac1102_supplemental_files.zip]

Archive with 6 entries (6 files):
- 221024SuppFigsTables.pdf
- SupMov1.mp4
- SupMov2.mp4
- SupMov3.mp4
- SupplementaryMovieText.docx
- SupplementaryTextS1.txt
